# Supplementary material for: An all-round AI-Chemist with a scientific mind
Source: Natl Sci Rev. 2022 Sep 8;9(10):nwac190. doi: 10.1093/nsr/nwac190 (PMC9674120; doi:10.1093/nsr/nwac190)
Supplement: nwac190_Supplemental_File [file nwac190_supplemental_file.zip]

Archive with 3 entries (3 files):
- SI_Proof.docx
- Video_S1_Overview_of_AI_Chemist.mp4
- Video_S2_All_Round_Research_by_AI_Chemist.mp4
